# Supplementary material for: Synthesis, Characterization, and Biological Evaluation of Meldrum’s Acid Derivatives: Dual Activity and Molecular Docking Study
Source: Pharmaceuticals (Basel). 2023 Feb 13;16(2):281. doi: 10.3390/ph16020281 (PMC9968196; doi:10.3390/ph16020281)
Supplement: Supplementary file 1 [file pharmaceuticals-16-00281-s001.zip]

Archive with 1 entries (1 files):
- pharmaceuticals-2154009-supplementary.pdf
